# Supplementary material for: Allelic Variations in Vernalization (Vrn) Genes in Triticum spp
Source: Genes (Basel). 2024 Feb 17;15(2):251. doi: 10.3390/genes15020251 (PMC10887697; doi:10.3390/genes15020251)
Supplement: Supplementary file 1 [file genes-15-00251-s001.zip]

Archive with 1 entries (1 files):
- genes-2858302-supplementary.xlsx
