# Supplementary material for: Allelic Variations in Vernalization (Vrn) Genes in Triticum spp
Source: Genes (Basel). 2024 Feb 17;15(2):251. doi: 10.3390/genes15020251 (PMC10887697; doi:10.3390/genes15020251)
Supplement: Supplementary file 1 [file genes-15-00251-s001.zip › genes-2858302-supplementary.xlsx]

## Sheet: Table S1
Vrn	Allele mutated	Synonyms	GenBank	Year	Ploidy	Wheat genotypes	Sequence variation	Mutations	References
Vrn-A1	haplotypes			2018	4x	T. turgidum subsp. dicoccum	polymorphism	intron-exon	[74]
Vrn-A1	vrn-A1		AY616455	2004	6x	T. aestivum	intact	intact	[36,37]
Vrn-A1	Vrn-A1a, Vrn-A1a.1	Vrn1 https://shigen.nig.ac.jp/wheat/komugi/genes/symbolQueryAction.do?&sortKey=symbolName&alphabet=V	AY616458	2004	6x	T. aestivum	insertion	promoter	[36]
Vrn-A1	Vrn-A1a, Vrn-A1a.3	Vrn1 https://shigen.nig.ac.jp/wheat/komugi/genes/symbolQueryAction.do?&sortKey=symbolName&alphabet=V	AY616459	2004	6x	T. aestivum	insertion	promoter	[36]
Vrn-A1	Vrn-A1a.1		KX139174	2016	4x	T. turgidum subsp. durum	insertion	promoter	[62]
Vrn-A1	Vrn-A1a.2		KR782255	2016	6x	T. aestivum	deletion	promoter	[69]
Vrn-A1	VRN-A1AUS28709 Ai2		Supplementary data	2017	6x	T. aestivum	deletion	intron	[82]
Vrn-A1	Vrn-A1b		Supplementary data	2021	6x	T. aestivum	insertion	intron	[63]
Vrn-A1	Vrn-A1b		AY616461	2004	4x	T. turgidum subsp. durum	deletion	promoter	[36]
Vrn-A1	Vrn-A1b.1		KM047646	2016	4x	T. turgidum subsp. durum	deletion and polymorfism	promoter	[69]
Vrn-A1	Vrn-A1b.1		KX268729	2016	4x	T. turgidum subsp. durum	polymorphism	promoter	[62]
Vrn-A1	Vrn-A1b.2		KM047641	2016	4x, 6x	T. dicoccoides, T. aestivum	deletion and polymorfism	promoter	[69]
Vrn-A1	vrn-A1b.3		KM047647	2016	4x	T. turgidum subsp. dicoccum	deletion and polymorfism	promoter	[69]
Vrn-A1	vrn-A1b.3		KU738895	2016	4x	T. turgidum subsp. durum	polymorphism	promoter	[62]
Vrn-A1	vrn-A1b.4		KM047651	2016	4x	T. dicoccoides	deletion and polymorfism	promoter	[69]
Vrn-A1	Vrn-A1b.5		KM047652	2016	4x	T. turgidum subsp. dicoccum	deletion and polymorfism	promoter	[69]
Vrn-A1	Vrn-A1b.6		KT692944, KT692945	2016	4x	T. turgidum subsp. durum	deletion and polymorfism	promoter	[69]
Vrn-A1	Vrn-A1b.6		KX139169, KX139170	2016	4x	T. turgidum subsp. durum	polymorphism	promoter	[62]
Vrn-A1	Vrn-A1b.7		KP063970, KP064012	2016	4x	T. dicoccoides,T. timopheevii	deletion and polymorfism	promoter	[64]
Vrn-A1	Vrn-A1c		KX139172	2016	4x	T. turgidum subsp. durum	deletion	intron	[62]
Vrn-A1	Vrn-A1c		AY747599	2004	6x	T. aestivum	polymorphism	intron	[37]
Vrn-A1	Vrn-A1d		AY616462	2004	4x	T. dicoccoides	deletion	promoter	[36]
Vrn-A1	Vrn-A1e		AY616463	2004	4x	T. turgidum subsp. dicoccum	deletion	promoter	[36]
Vrn-A1	Vrn-A1e		KT361213	2016	4x	T. turgidum subsp. dicoccum, T. carthlicum	deletion	promoter	[69]
Vrn-A1	Vrn-A1f		GQ451816	2010	4x, 6x	T. turanicum, T. aestivum, T. araraticum, T. timopheevii	deletion and polymorfism	promoter	[71]
Vrn-A1	Vrn-A1f-del		KX344100 - KX344108	2016	4x	T. timopheevii	deletion and polymorfism	promoter-intron	[79]
Vrn-A1	Vrn-A1f-del/ins		KX344100 - KX344108	2016	4x	T. timopheevii	deletion, insertion and polymorfism	promoter-intron	[79]
Vrn-A1	Vrn-A1f-ins		KX344100 - KX344108	2016	4x	T. timopheevii	deletion, insertion and polymorfism	promoter-intron	[79]
Vrn-A1	Vrn-A1f-like		Supplementary data	2016	4x	T. turanicum, T. aestivum, T. araraticum, T. timopheevii	deletion	promoter	[72]
Vrn-A1	Vrn-A1g		GQ451717, GQ451738, GQ482969 - GQ482975	2010	2x, 4x	T. monococcum, T. boeoticum, T. urartu	deletion	promoter	[71]
Vrn-A1	Vrn-A1h		GQ451727, GQ451722, GQ451734, GQ451735, GQ451739, GQ451743, GQ451744, GQ451745	2010	2x	T. monococcum	deletion	promoter	[71]
Vrn-A1	Vrn-A1i		KX139167, KM016790	2016	4x	T. turgidum subsp. durum	polymorphism	promoter	[62,69]
Vrn-A1	VRN-A1ins		KM586653, KM586656	2015	2x	T. monococcum	insertion	intron	[80]
Vrn-A1	Vrn-A1j		KU738894	2018	6x	T. compactum	deletion and polymorfism	promoter	[74]
Vrn-A1	Vrn-A1k		KX874608	2017	4x	T. turgidum subsp. dicoccum	insertion and polymorfism	promoter	[73]
Vrn-A1	Vrn-A1L		KM586658	2015	4x	T. dicoccoides	deletion	intron	[80]
Vrn-A1	vrn-A1n		MT636555	2023	6x	T. aestivum	deletion	promoter	[76]
Vrn-A1	Vrn-A1o		MT636556	2023	6x	T. aestivum	deletion	promoter	[76]
Vrn-A1	vrn-A1u		KM586659	2015	2x	T. urartu	deletion	intron	[80]
Vrn-A1	vrn-A1u		GQ451737, GQ451819-GQ451820	2010	2x, 4x	T. urartu, T. turgidum	deletion	promoter	[71]
Vrn-A1	vrn-A1u´		KM586660	2015	4x	T. dicoccoides	insertion	promoter	[80]
Vrn-A1	vrn-Am1		KM016789	2000	2x	T. monococcum	deletion	promoter	[69,70]
Vrn-A1	Vrn-Am1a		AY244509	2016	2x	T. monococcum	deletion	promoter	[69]
Vrn-A1	vrn-Am1b		EU875079	2009	2x	T. monococcum	deletion	promoter	[67,69]
Vrn-A1	Vrn-Am1g		DQ146422	2006	2x	T. monococcum	deletion	promoter	[20,69]
Vrn-B1	Vrn-B1		AY616456, AY747604	2004	6x	T. aestivum	intact	intact	[36,37]
Vrn-B1	VRN-B1.f		MZ593843, MZ593844, MZ593845	2021	6x	T. aestivum	insertion	intron	[63]
Vrn-B1	VRN-B1.f		KR782253	2016	4x	T. turgidum subsp. durum	polymorphism	promoter	[69]
Vrn-B1	VRN-B1.f		KR782254	2016	4x	T. polonicum	polymorphism	promoter	[69]
Vrn-B1	VRN-B1.m		KX139168	2016	4x	T. turgidum subsp. durum	polymorphism	promoter	[62]
Vrn-B1	VRN-B1.m.1		KT361212	2016	4x	T. dicoccoides	deletion and polymorfism	promoter	[69]
Vrn-B1	VRN-B1.m.2		KT361212	2016	4x	T. dicoccoides	deletion and polymorfism	promoter	[69]
Vrn-B1	Vrn-B1.s		KR782252	2016	4x	T. turgidum subsp. durum	insertion	promoter	[69]
Vrn-B1	Vrn-B1a	Vrn4, Vrn2, Vrn2a = Vrn2, Vrn2b = Vrn2 https://shigen.nig.ac.jp/wheat/komugi/genes/symbolQueryAction.do?&sortKey=symbolName&alphabet=V	AY747603	2005	6x	T. aestivum	deletion	intron	[37]
Vrn-B1	Vrn-B1a	Vrn4, Vrn2, Vrn2a = Vrn2, Vrn2b = Vrn2 https://shigen.nig.ac.jp/wheat/komugi/genes/symbolQueryAction.do?&sortKey=symbolName&alphabet=V	GQ451756-GQ451759, GQ451794-GQ451798	2010	4x, 6x	T. turgidum subsp. dicoccum, T. aestivum	insertion	promoter	[71]
Vrn-B1	Vrn-B1b		FJ766015	2009	6x	T. aestivum	deletion	intron	[86]
Vrn-B1	Vrn-B1c		KX139173	2016	4x	T. turgidum subsp. durum	deletion	intron	[62]
Vrn-B1	Vrn-B1c	renamed as Vrn-B1d [112]	HQ593668, HQ130482	2011	6x	T. aestivum	deletion	intron	[22,87]
Vrn-B1	Vrn-B1d		MG242339	2018	6x	T. aestivum	deletion and polymorfism	intron	[88]
Vrn-B1	Vrn-B1dic		KP063926	2016	4x	T. dicoccoides	deletion and insertion	promoter	[64]
Vrn-B1	Vrn-B1f		MZ593843, MZ593844, MZ593845	2021	6x	T. aestivum	insertion	intron	[63]
Vrn-D1	Vrn-D1		AY616457, AY747597	2004	6x	T. aestivum	intact	intact	[36,37]
Vrn-D1	Vrn-D1a		AY747606	2005	6x	T. aestivum	deletion	intron	[37]
Vrn-D1	Vrn-D1b		JQ406528	2012	6x	T. aestivum	deletion and polymorfism	promoter-intron	[90]
Vrn-D1	Vrn-D1c		KP721800	2015	6x	T. aestivum	insertion	promoter	[76]
Vrn-D1	Vrn-D1s		KF800714	2015	6x	T. spelta, T. compactum	insertion	intron	[102]
Vrn-D1	Vrn-D4		KR422424	2015	6x	T. aestivum	polymorphism	intron	[56]
Vrn-G1	Vrn-G1		KX344116, KR055682	2016	4x	T. timopheevii	intact	intact	[64,79]
Vrn-G1	Vrn-G1a		KX344117, KX344118, KR055685, KR055687, KR055689, KR055690	2016	4x	T. timopheevii	insertion	promoter	[64,79]

## Sheet: Table S2
Vrn	Allele mutated	ZCCT genes	GenBank	Year	Ploidy	Wheat genotypes	Sequence variation	Mutations	References
Vrn-A2	Vrn-A2	ZCCT-A1, ZCCT-A2	FJ173816, FJ173820	2007	2x, 4x	T. urartu, T. turgidum	intact	intact	[7,109]
Vrn-B2	Vrn-B2	ZCCT-B1, ZCCT-B2a, ZCCT-B2b	FJ173819, FJ173823, FJ173824	2007	4x	T. turgidum	intact	intact	[7,109]
Vrn-B2	VRN-B2a-1		Supplementary data	2016	6x	T. aestivum	translocation, transposition or insertion	promoter	[39]
Vrn-B2	VRN-B2a-2		Supplementary data	2016	6x	T. aestivum	translocation, transposition or insertion	promoter	[39]
Vrn-D2	Vrn-D2	ZCCT-D1, ZCCT-D2	FJ173818, FJ173822	2009	2x	Ae. tauschii	intact	intact	[109]
Vrn-S2	Vrn-S2	ZCCT-S1, ZCCT-S2	FJ173817, FJ173821	2009	2x	Ae. speltoides	intact	intact	[109]

## Sheet: Table S3
Vrn	Allele mutated	Note	GenBank	Year	Ploidy	Wheat genotypes	Sequence variation from wild type	Mutations	References
Vrn-A3	TAFTA-h2	FT-A1 haplotype H2	EF428116	2008	6x	T. aestivum	insertion and polymorphism	promoter	[43,84,110]
Vrn-A3	TAFTA-h3	FT-A1 haplotype H3	EF428117	2008	6x	T. aestivum	insertion and polymorphism	promoter	[43,84,110]
Vrn-A3	TAFTA-h4	FT-A1 haplotype H4	EF428118	2008	6x	T. aestivum	insertion and polymorphism	promoter	[43,84,110]
Vrn-A3	Vrn-A3a-h1 TN26	polymorphism against Vrn-A3a-h2	LC312416	2018	4x	T. turgidum subsp. dicoccum	insertion and polymorphism	promoter	[110]
Vrn-A3	Vrn-A3a-h2		LC474384	2021	4x, 6x	T. dicoccoides, T. aestivum	insertion and polymorphism	promoter	[110]
Vrn-A3	Vrn-A3a-h3	polymorphism against Vrn-A3a-h2	LC592539	2021	4x	T. dicoccoides	insertion and polymorphism	promoter	[110]
Vrn-A3	Vrn-A3a-h4		LC592540	2021	4x	T. dicoccoides	insertion and polymorphism	promoter	[110]
Vrn-A3	Vrn-A3a-h5	polymorphism against Vrn-A3a-h2	LC592541	2021	4x	T. dicoccoides	insertion and polymorphism	promoter	[110]
Vrn-A3	Vrn-A3a-h6	polymorphism against Vrn-A3a-h2	LC592542	2021	4x	T. dicoccoides	insertion and polymorphism	promoter	[110]
Vrn-A3	Vrn-A3b-h1, TAFTA-h1	FT-A1 haplotype H1 - potential ancestors of durum wheat	EF428115	2008	6x	T. aestivum	deletion	promoter	[43,84,110]
Vrn-A3	Vrn-A3b-h2 TN28	potential ancestors of durum wheat	LC312417	2018	4x	T. turgidum subsp. pyramidale	deletion	promoter	[110]
Vrn-A3	Vrn-A3c-h1		LC474383	2021	6x	T. spelta, T. aestivum	insertion and polymorphism	promoter	[110]
Vrn-A3	Vrn-A3c-h2		LC592543	2021	4x	T. dicoccoides	insertion and polymorphism	promoter	[110]
Vrn-B3	TaFTBBT21		EF428119	2008	6x	T. aestivum	polymorphism	intron	[43]
Vrn-B3	vrn-Am3		DQ890163	2006	2x	T. monococcum	polymorphism	promoter	[26]
Vrn-B3	Vrn-B3	Vrn-4B,Vrn5 https://shigen.nig.ac.jp/wheat/komugi/genes/symbolQueryAction.do?&sortKey=symbolName&alphabet=V	DQ890162	2006	6x	T. aestivum	intact	intact	[26]
Vrn-B3	Vrn-B3a		KX139171	2016	4x	T. turgidum subsp. durum	insertion	promoter	[62]
Vrn-B3	Vrn-B3b		JN627519	2013	6x	T. aestivum	insertion	promoter	[84]
Vrn-B3	Vrn-B3c		JQ082311	2013	6x	T. aestivum	insertion	promoter	[84]
Vrn-B3	Vrn-B3d		MZ576251	2021	6x	T. aestivum	insertion	promoter	[111]
Vrn-B3	Vrn-B3e		MZ576252	2021	6x	T. aestivum	insertion	promoter	[111]
Vrn-D3	TAFTDh1		EF428113	2008	6x	T. aestivum	polymorphism	intron	[43]
Vrn-D3	TAFTDh2		EF428114	2008	6x	T. aestivum	polymorphism	intron	[43]
